# Supplementary material for: The Diagnostic Performance of Machine Learning-Based Radiomics of DCE-MRI in Predicting Axillary Lymph Node Metastasis in Breast Cancer: A Meta-Analysis
Source: Front Oncol. 2022 Feb 4;12:799209. doi: 10.3389/fonc.2022.799209 (PMC8854258; doi:10.3389/fonc.2022.799209)
Supplement: Supplementary file 1 [file DataSheet_1.zip]

Archive with 8 entries (8 files):
- Figure S1-ML vs DL.tif
- Figure S2-3.0T vs 1.5T.tif
- Figure S3-biopsy vs pathology.tif
- Figure S4-ALN vs SLN.tif
- Figure S5-lymph vs cancer.tif
- Figure S6-semiautomatic vs manually.tif
- Figure S7-SVM VS LR.pdf
- Figure S8-Siemens vs GE.pdf
